# Supplementary material for: Genomic insight into the origins and evolution of symbiosis genes in Phaseolus vulgaris microsymbionts
Source: BMC Genomics. 2020 Feb 27;21:186. doi: 10.1186/s12864-020-6578-0 (PMC7047383; doi:10.1186/s12864-020-6578-0)
Supplement: Supplementary file 1 — Additional file 1: Table S1. Genomes used in this study. Table S2. Core genes for which phylogenies are strictly consistent with the species tree. Table S3. Recent horizontal gene transfer (HGT) predictions among 50 Rhizobium strains. Table S4. Average nucleotide identity (ANI, %) and digital DNA:DNA hybridization (dDDH, %) values of 10 Ensifer strains and 17 Bradyrhizobium strains based on whole-genome alignments. Table S5. Recent HGT predictions among 10 Ensifer strains and 17 Bradyrhizobium strains. Table S6. Identities (%) of nodulation- and nitrogen fixation-related genes between sequenced strains and their most closely related strains. [file 12864_2020_6578_MOESM1_ESM.xls]

## Sheet: Table S1
Table S1. The genomes used in this study.
No.	Cluster	Assignment	Host	Isolation site
Rhizobium
1	R1	R. phaseoli Y18*	Phaseolus vulgaris	China: Yudu, Jiangxi
2		R. phaseoli Y20*	P. vulgaris	China: Yudu, Jiangxi
3		R. phaseoli NC1*	P. vulgaris	China: Nanchang, Jiangxi
4		R. phaseoli CIAT652	P. vulgaris	Costa Rica
5		R. phaseoli CCGM1	P. vulgaris	Mexico: Morelos
6		R. phaseoli CNPAF512	P. vulgaris	Brazil
7		R. phaseoli N161	P. vulgaris	Mexico: Tepoztlan, Morelos
8		R. phaseoli N671	P. vulgaris	Mexico: Tepoztlan, Morelos
9		R. phaseoli N771	P. vulgaris	Mexico: Tepoztlan, Morelos
10	R2	R. sophoriradicis JJW1*	P. vulgaris	China: Shaanxi
11		R. sophoriradicis L101*	P. vulgaris	China: Shenyang, Liaoning
12		R. sophoriradicis IE4771	P. vulgaris	Mexico: San Miguel Acuexcomac, state of Puebla
13		R. sophoriradicis IE4803	P. vulgaris	Mexico: San Miguel Acuexcomac, state of Puebla
14	R3	Rhizobium sp. I H4*	P. vulgaris	China: Daqing, Heilongjiang
15		Rhizobium sp. I M1*	P. vulgaris	China: Mazuyan, Jiangxi
16		Rhizobium sp. I M10*	P. vulgaris	China: Mazuyan, Jiangxi
17	R4	R. etli Mim1	Mimosa affinis/P. vulgaris	Mexico: Sierra de Huautla
18		R. etli CFN42	P. vulgaris	Mexico: Guanajuato
19	R5	R. esperanzae S9*	P. vulgaris	China: Sanjiang, Jiangxi
20		R. esperanzae N561	P. vulgaris	Mexico: Tepoztlan, Morelos
21		R. esperanzae N741	P. vulgaris	Mexico: Tepoztlan, Morelos
22		R. esperanzae N871	P. vulgaris	Mexico: Tepoztlan, Morelos
23	R6	Rhizobium sp. II N324	P. vulgaris	Mexico: Tepoztlan, Morelos
24		Rhizobium sp. II N541	P. vulgaris	Mexico: Tepoztlan, Morelos
25		Rhizobium sp. II N941	P. vulgaris	Mexico: Tepoztlan, Morelos
26	R7	Rhizobium sp. III L9*	P. vulgaris	China: Shenyang, Liaoning
27	R8	Rhizobium sp. IV J15*	P. vulgaris	China: Jiangkou, Jiangxi
28	R9	R. anhuiense C15*	P. vulgaris	China: Chutan, Jiangxi
29		R. anhuiense S10*	P. vulgaris	China: Sanjiang, Jiangxi
30		R. anhuiense J3*	P. vulgaris	China: Jiangkou, Jiangxi
31		R. anhuiense JX3	P. vulgaris	China: Jinxian, Jiangxi
32		R. anhuiense Y27	P. vulgaris	China: Yudu, Jiangxi
33		R. anhuiense WYCCWR10015	Trifolium repens	China
34	R10	Rhizobium sp. V C5*	P. vulgaris	China: Chutan, Jiangxi
35	R11	Rhizobium sp. VI L43*	P. vulgaris	China: Shenyang, Liaoning
36	R12	Rhizobium sp. VII L18*	P. vulgaris	China: Shenyang, Liaoning
37	R13	R. leguminosarum 4292	P. vulgaris	East Anglia
38	R14	Rhizobium sp. VIII WSM1325	Trifolium sp.	Greece: Livadi beach, Serifos, Cyclades
39		Rhizobium sp. VIII SRDI943	Trifolium sp.	Australia: Victoria
40	R15	R. laguerreae WSM1689	T. uniflorum	Greece: 6 km from Eggares, Naxos
41	R16	Rhizobium sp. IX FA23	P. vulgaris	Poland: Bezek
42		Rhizobium sp. IX 3841	Pisum sativum	United Kingdom
43	R17	R. hidalgonense WSM2012	Trifolium sp.	Ethiopia
44		R. hidalgonense CB782	T. semipilosum	Kenya: Kitale
45		R. hidalgonense FH14*	P. vulgaris	Mexico: Hidalgo
46	R18	R. acidisoli WSM597	T. polymorphum	Uruguay: Glencoe Research Station near Tacuarembó
47		R. acidisoli WSM2304	T. polymorphum	Uruguay: Glencoe Research Station near Tacuarembó
48		R. acidisoli FH23*	P. vulgaris	Mexico: Hidalgo
49	R19	R. mesoamericanum STM3625	Mimosa pudica	French Guiana
50		R. mesoamericanum STM6155	Mimosa pudica	New Caledonia: Proximity of Koniambo massif
Sinorhizobium
1	S1	Ensifer sp. I BJ1*	P. vulgaris	China: Baoji, Shaanxi
2		Ensifer sp. I USDA257	Glycine etc.	China: Wuking
3	S2	E. fredii PCH1*	P. vulgaris	China: Pucheng, Shaanxi
4		E. fredii HH103	Glycine	China: Honghu, Hubei
5		E. fredii CCBAU83753	Glycine max	China
6	S3	Ensifer sp. II NGR234	Lablab purpureus etc.	Papua New Guinea
7	S4	Ensifer sp. III FG01*	P. vulgaris	Mexico: General Cepeda, Coahuila
8		Ensifer sp. III NG07B*	P. vulgaris	Mexico: General Cepeda, Coahuila
9		Ensifer sp. III CCBAU05631	Glycine max	China
10	S5	E. americanum CCGM7	P. vulgaris	Mexico: Morelos
Bradyrhizobium
1	B1	B. diazoefficiens Y21*	P. vulgaris	China: Yudu, Jiangxi
2		B. diazoefficiens USDA110T	Glycine	USA: Florida
3		B. diazoefficiens NK6	Glycine max	Japan: Niigata, Nagakura
4		B. diazoefficiens CCBAU41267	Glycine	China
5	B2	Bradyrhizobium sp. I L2*	P. vulgaris	China: Shenyang, Liaoning
6		Bradyrhizobium sp. I CCBAU15615	Glycine	China
7		Bradyrhizobium sp. I CCBAU15635	Glycine	China
8		Bradyrhizobium sp. I CCBAU15544	Glycine	China
9	B3	Bradyrhizobium sp. II CCGE-LA001	Phaseolus microcarpus	Mexico:Morelos,Oaxtepec
10	B4	Bradyrhizobium sp. III C9*	P. vulgaris	China: Chutan, Jiangxi
11	B5	B. embrapense SEMIA6208	Desmodium heterocarpon	Brazil
12	B6	B. elkanii CCBAU43297	Glycine	China
13		B. elkanii CCBAU05737	Glycine	China
14		B. elkanii USDA76T	Glycine max	USA: Virginia
15	B7	Bradyrhizobium sp. IV USDA3259	Phaseolus lunatus	USA
16		Bradyrhizobium sp. IV USDA3254	Phaseolus acutifolius	USA: Arizona
17	B8	Bradyrhizobium sp. V Y36*	P. vulgaris	China: Yudu, Jiangxi
Note: *, genomes sequenced in this study have been deposited in the GenBank database under the BioProject no. PRJNA403813; 29 Rhizobium strains in green font were chosen to study species and host trees; 35 Rhizobium strains isolated from P. vulgaris nodules in bold font were chosen to study recent HGT among Rhizobium strains.

## Sheet: Table S2
Table S2. Core genes for which phylogenies are strictly consistent with the species tree.
Location	Gene	Annotation
plasmid p42b		hypothetical protein
plasmid p42e		probable transcriptional regulator protein, IclR family
plasmid p42e		oligopeptide ABC transporter substrate-binding protein
plasmid p42e		XRE family transcriptional regulator protein
plasmid p42e		oligopeptide ABC transporter substrate-binding protein
chromosome	acd1	acyl-CoA dehydrogenase protein
chromosome	acpS	holo-(acyl-carrier-protein) synthase
chromosome	aglA	alpha-glucosidase protein
chromosome	aglK	Alpha-glucoside transport ATP-binding protein AglK
chromosome	argC	N-acetyl-gamma-glutamyl-phosphate reductase
chromosome	argH	argininosuccinate lyase
chromosome	bfr	bacterioferritin protein
chromosome	ccrM	site-specific DNA-methyltransferase (adenine-specific) protein
chromosome	cheD	chemotaxis protein CheD
chromosome	clpP	ATP-dependent Clp protease proteolytic subunit
chromosome	clpX	ATP-dependent Clp protease ATP-binding subunit
chromosome	coaD	phosphopantetheine adenylyltransferase protein
chromosome	cspB	cold shock protein
chromosome	cspG	cold shock protein
chromosome	ctpA	carboxy-terminal processing protease
chromosome	ctrA	two-component cell cycle transcriptional regulator CtrA, winged helix family
chromosome	ddl	D-alanine--D-alanine ligase
chromosome	degP	serine protease DO-like protein
chromosome	deoD	purine-nucleoside phosphorylase protein
chromosome	dksA	RNA polymerase-binding protein
chromosome	dnaK	chaperone protein (Heat shock protein 70)
chromosome	dppB	dipeptide transport system permease protein DppB
chromosome	dppF	dipeptide transport ATP-binding protein DppF
chromosome	eda	bifunctional 2-keto-4-hydroxyglutarate aldolase/2-keto-3-deoxy-6-phosphogluconate aldolase
chromosome	edd	phosphogluconate dehydratase protein
chromosome	erpA	Fe-S cluster biosynthesis protein ErpA
chromosome	exoN	UTP--glucose-1-phosphate uridylyltransferase
chromosome	exoR2	exopolysacchride production negative regulator ExoR
chromosome	fabA	3-hydroxydecanoyl-(acyl-carrier-protein) dehydratase
chromosome	fabD	[acyl-carrier protein] S-malonyltransferase protein
chromosome	fdx	ferredoxin, 2Fe-2S FDII electron transport iron-sulfur protein
chromosome	flaF	flagellar protein FlaF
chromosome	flgB	flagellar basal-body rod protein FlgB
chromosome	flgC	flagellar basal-body rod protein FlgC
chromosome	flgF	flagellar basal-body rod protein FlgF
chromosome	flgH	flagellar L-ring protein FlgH
chromosome	fliL	flagellar biosynthesis protein FliL
chromosome	folC	bifunctional folylpolyglutamate synthase/dihydrofolate syntase
chromosome	frcB	fructose ABC transporter, substrate-binding protein
chromosome	frr	ribosome recycling factor
chromosome	ftsX	cell division protein FtsX
chromosome	gdhB	NAD-specific glutamate dehydrogenase protein
chromosome	glg	glycogen phosphorylase
chromosome	glnD	[Protein-PII] uridylyltransferase
chromosome	gloB	hydroxyacylgluthatione hydrolase protein
chromosome	gpt	xanthine-guanine phosphoribosyltransferase
chromosome	hisB	imidazoleglycerol-phosphate dehydratase
chromosome	hisS	histidyl-tRNA synthetase
chromosome	ilvA	threonine dehydratase protein
chromosome	infA	translation initiation factor IF-1 protein
chromosome	leuC	3-isopropylmalate dehydratase large subunit protein
chromosome	lipA	LipA family surface antigen protein
chromosome	lipB	lipoate biosynthesis protein
chromosome	livH	High-affinity branched-chain amino acid transport system permease protein LivH
chromosome	lolD	lipoprotein releasing system ATP-binding protein LolD
chromosome	lonD	ATP-dependent Lon protease domain-containing protein
chromosome	lysC	aspartate kinase protein
chromosome	metC	cystathionine beta-lyase
chromosome	metK	S-adenosylmethionine synthetase protein
chromosome	mgsA	methylglyoxal synthase protein
chromosome	mnmA	tRNA-specific 2-thiouridylase MnmA
chromosome	modB	molybdenum transport system permease protein ModB
chromosome	msbA	lipid A export ATP-binding/permease protein MsbA
chromosome	mtgA	monofunctional biosynthetic peptidoglycan transglycosylase
chromosome	murB	UDP-N-acetylenolpyruvoylglucosamine reductase
chromosome	murC	UDP-N-acetylmuramate--alanine ligase
chromosome	ndvA	Beta-(1-->2)glucan export ATP-binding/permease protein NdvA
chromosome	nifU-2	Fe-S cluster assembly protein NifU
chromosome	nrdR	transcriptional regulator NrdR
chromosome	nth	endonuclease III protein
chromosome	nuoI	NADH-ubiquinone oxidoreductase chain I protein
chromosome	pdxAch	4-hydroxythreonine-4-phosphate dehydrogenase protein
chromosome	pdxK	pyridoxal kinase protein
chromosome	pgsAch	CDP-diacylglycerol-glycerol-3-phosphate 3-phosphatidyltransferase protein
chromosome	pheA	prephenate dehydratase protein
chromosome	phoB	phosphate regulon transcriptional regulatory protein PhoB
chromosome	phoP	virulence response regulator PhoP
chromosome	pleD	response regulator PleD
chromosome	plsC	1-acyl-sn-glycerol-3-phosphate acyltransferase
chromosome	plsX	phosphate acyltransferase
chromosome	ppa	inorganic pyrophosphatase
chromosome	ppdK	pyruvate phosphate dikinase protein
chromosome	proS	prolyl-tRNA synthetase
chromosome	purF	amidophosphoribosyltransferase
chromosome	pyc	pyruvate carboxylase
chromosome	rplB	50S ribosomal protein L2
chromosome	rppH	RNA pyrophosphohydrolase
chromosome	rpsK	30S ribosomal protein S11
chromosome	rpsP	30S ribosomal protein S16
chromosome	rsmA	ribosomal RNA small subunit methyltransferase A
chromosome	rssA	NTE family protein RssA
chromosome	sda	L-serine dehydratase protein
chromosome	sdhD	succinate dehydrogenase SdhD subunit
chromosome	secB	protein export cytoplasm chaperone protein (SecB, maintains protein to be exported in unfolded state)
chromosome	secE	preprotein translocase subunit SecE
chromosome	serB	phosphoserine phosphatase
chromosome	sfuB	iron(III) ABC transporter, permease protein
chromosome	sodC	superoxide dismutase [Cu-Zn] precursor
chromosome	sseA	thiosulfate sulfurtransferase protein
chromosome	thuB	oxidoreductase protein
chromosome	tlyA	hemolysin protein TlyA
chromosome	trmD	tRNA (guanine-N(1)-)-methyltransferase
chromosome	trpF	N-(5'-phosphoribosyl)anthranilate isomerase
chromosome	tsf	translation elongation factor Tsf
chromosome	tyrC	bifunctional cyclohexadienyl prephenate/prephenate dehydrogenase protein
chromosome	ubiG	3-demethylubiquinone-9 3-methyltransferase
chromosome		hypothetical conserved protein
chromosome		hypothetical conserved protein
chromosome		hypothetical protein
chromosome		hypothetical protein
chromosome		hypothetical protein
chromosome		hypothetical protein
chromosome		hypothetical conserved protein
chromosome		hypothetical conserved protein
chromosome		hypothetical protein
chromosome		hypothetical conserved protein
chromosome		hypothetical conserved protein
chromosome		hypothetical protein
chromosome		hypothetical protei
chromosome		hypothetical protein
chromosome		hypothetical protein
chromosome		hypothetical protein
chromosome		transcriptional regulator, LysR family]
chromosome		putative Rrf2 family transcriptional regulator
chromosome		probable transcriptional regulator
chromosome		N-formylglutamate deformylase
chromosome		DNA polymerase III epsilon subunit
chromosome		HAD superfamily protein involved in N-acetyl-glucosamine catabolism
chromosome		3-deoxy-7-phosphoheptulonate synthase protein
chromosome		ABC-type Fe3+ transport system, periplasmic component
chromosome		predicted integral membrane protein
chromosome		two-component response regulator
chromosome		transcriptional regulator
chromosome		transcriptional regulator, LuxR family
chromosome		3-oxoacyl-[acyl-carrier protein] reductase
chromosome		oligopeptide ABC transporter ATP-binding protein
chromosome		probable quinone oxidoreductase
chromosome		probable sugar ABC transporter, permease protein
chromosome		histidinol-phosphate aminotransferase protein
chromosome		probable transcriptional regulator protein, MarR family
chromosome		glutamine amidotransferase-like domain-containing protein
chromosome		ABC transporter substrate-binding protein
chromosome		DNA-binding HU-like protein
chromosome		GCN5-related N-acetyltransferase protein
chromosome		aldo/keto reductase protein
chromosome		Leu/Ile/Val ABC transporter substrate-binding protein
chromosome		LuxR family transcriptional regulator protein
chromosome		cell wall hydrolase SleB-like protein
chromosome		alpha/beta hydrolase family protein
chromosome		Sel1-like protein
chromosome		L,D-transpeptidase domain-containing protein
chromosome		glyoxalase/bleomycin resistance protein/dioxygenase family protein
chromosome		XRE family transcriptional regulator protein
chromosome		organic hydroperoxide resistance peroxiredoxin OsmC-like protein
chromosome		probable serine protease protein
chromosome		transcriptional regulator protein
chromosome		lytic murein transglycosylase-related protein
chromosome		polysaccharide biosynthesis/export protein
chromosome		transglutaminase-like cysteine peptidase protein
chromosome		sigma 54 modulation protein
chromosome		pyridoxamine 5`-phosphate oxidase protein
chromosome		histidinol dehydrogenase 1 protein
chromosome		ring-cleaving dioxygenase protein
chromosome		GCN5-related N-acetyltransferase protein
chromosome		branched-chain amino acid ABC transporter permease protein
chromosome		major facilitator superfamily protein
chromosome		inner membrane transporter Tim44-related protein
chromosome		DNA recombination RmuC family protein
chromosome		N-acetyltransferase family protein
chromosome		MarR family transcriptional regulator protein
chromosome		prolyl oligopeptidase domain-containing protein
chromosome		LolA family outer membrane lipoprotein carrier protein
chromosome		GcrA family cell cycle regulator protein
chromosome		proline/glycine betaine/choline ABC transporter substrate-binding protein
chromosome		HAD superfamily hydrolase protein
chromosome		methylmalonyl-CoA epimerase protein
chromosome		porphobilinogen deaminase
chromosome		inner membrane protein YhhQ
chromosome		non-canonical purine NTP pyrophosphatase HAM1-like protein
chromosome		phosphate starvation inducible PhoH-like protein
chromosome		SAM dependent methyltransferase
chromosome		DMT superfamily inner membrane transporter protein
chromosome		magnesium transporter CorA-like protein
chromosome		YceG-like family protein
chromosome		5-formyltetrahydrofolate cyclo-ligase
chromosome		Stress responsive alpha-beta barrel domain-containing protein
Note: Genes location were taken R. etli CFN42T as an example.

## Sheet: Table S3
Table S3. Recent horizontal gene transfer (HGT) predictions among 50 Rhizobium strains.
Rhizobium strain pair		Highly conserved chromosome gene number	Highly conserved all plasmids gene number	Highly conserved symbiotic plasmid gene number	Predicted HGT gene number	ANI (%)	Average similarity of HGT genes (%)	Significant HGT?
R1_CCGM1	R5_S9	-	-	-	197	90.494	99.62	Yes
R1_CCGM1	R16_FA23	-	-	-	160	89.121	99.77	Yes
R1_CCGM1	R5_N561	0	137	115	151	90.48	99.51	Yes
R1_CCGM1	R5_N871	0	140	117	150	90.476	99.52	Yes
R1_CCGM1	R5_N741	0	133	113	147	90.484	99.52	Yes
R1_CCGM1	R3_H4	-	-	-	136	92.412	99.62	Yes
R1_CCGM1	R6_N941	0	137	129	131	90.209	99.54	Yes
R1_CCGM1	R6_N324	0	138	135	131	90.208	99.54	Yes
R1_CCGM1	R6_N541	0	136	128	128	90.213	99.53	Yes
R1_CCGM1	R4_CFN42	0	130	125	126	90.547	99.78	Yes
R1_CCGM1	R13_4292	-	-	-	124	89.05	99.7	Yes
R1_CCGM1	R9_Y27	-	-	-	112	89.041	99.64	Yes
R1_CCGM1	R2_L101	-	-	-	108	92.291	99.77	Yes
R1_CCGM1	R12_L18	-	-	-	107	89.657	99.64	Yes
R1_CCGM1	R3_M1	-	-	-	102	92.641	99.6	Yes
R1_CCGM1	R3_M10	-	-	-	85	92.763	99.86	Yes
R1_CCGM1	R7_L9	-	-	-	81	88.989	99.66	Yes
R1_CCGM1	R11_L43	-	-	-	10	88.927	-	No
R1_CCGM1	R9_S10	-	-	-	5	88.322	-	No
R1_CIAT652	R5_N741	82	183	166	233	90.607	99.75	Yes
R1_CIAT652	R5_N871	80	183	167	231	90.599	99.77	Yes
R1_CIAT652	R5_N561	80	181	165	228	90.606	99.76	Yes
R1_CIAT652	R5_S9	0	133	118	163	90.363	99.57	Yes
R1_CIAT652	R16_FA23	0	148	148	150	89.197	99.79	Yes
R1_CIAT652	R2_L101	0	136	132	120	92.421	99.8	Yes
R1_CIAT652	R13_4292	0	118	118	119	89.12	99.69	Yes
R1_CIAT652	R6_N324	13	119	118	119	90.212	99.53	Yes
R1_CIAT652	R6_N941	13	115	114	114	90.175	99.51	Yes
R1_CIAT652	R6_N541	12	116	115	114	90.176	99.5	Yes
R1_CIAT652	R4_CFN42	23	113	107	110	90.432	99.69	Yes
R1_CIAT652	R9_Y27	0	99	99	104	89.138	99.71	Yes
R1_CIAT652	R9_JX3	0	98	98	102	89.139	99.74	Yes
R1_CIAT652	R3_H4	0	110	109	101	92.492	99.72	Yes
R1_CIAT652	R12_L18	0	98	98	101	89.623	99.72	Yes
R1_CIAT652	R3_M1	0	102	101	94	92.722	99.56	Yes
R1_CIAT652	R3_M10	0	117	115	86	92.888	99.77	Yes
R1_CIAT652	R7_L9	0	76	76	79	89.046	99.78	Yes
R1_CIAT652	R8_J15	0	83	72	79	89.874	99.66	Yes
R1_CIAT652	R2_JJW1	-	-	-	19	92.033	-	No
R1_CIAT652	R11_L43	-	-	-	8	88.982	-	No
R1_CIAT652	R9_S10	-	-	-	8	88.38	-	No
R1_CNPAF512	R13_4292	-	-	-	221	89.292	99.97	Yes
R1_CNPAF512	R5_S9	-	-	-	201	90.462	99.71	Yes
R1_CNPAF512	R5_N741	0	129	118	159	90.461	99.62	Yes
R1_CNPAF512	R5_N871	0	129	117	158	90.456	99.6	Yes
R1_CNPAF512	R5_N561	0	128	116	155	90.457	99.62	Yes
R1_CNPAF512	R16_FA23	-	-	-	154	89.134	99.72	Yes
R1_CNPAF512	R17_FH14	-	-	-	123	89.281	99.68	Yes
R1_CNPAF512	R4_CFN42	0	128	127	121	90.47	99.77	Yes
R1_CNPAF512	R3_H4	-	-	-	119	92.446	99.65	Yes
R1_CNPAF512	R8_J15	-	-	-	118	89.962	99.78	Yes
R1_CNPAF512	R6_N324	0	122	121	116	90.184	99.53	Yes
R1_CNPAF512	R3_M1	-	-	-	111	92.704	99.61	Yes
R1_CNPAF512	R9_Y27	-	-	-	106	89.029	99.67	Yes
R1_CNPAF512	R6_N541	0	115	108	106	90.174	99.56	Yes
R1_CNPAF512	R12_L18	-	-	-	105	89.585	99.65	Yes
R1_CNPAF512	R2_L101	-	-	-	104	92.299	99.78	Yes
R1_CNPAF512	R9_JX3	-	-	-	104	89.081	99.66	Yes
R1_CNPAF512	R6_N941	0	112	105	104	90.175	99.54	Yes
R1_CNPAF512	R2_IE4803	0	86	86	100	92.282	99.47	Yes
R1_CNPAF512	R3_M10	-	-	-	84	92.787	99.69	Yes
R1_CNPAF512	R9_J3	-	-	-	83	88.936	99.69	Yes
R1_CNPAF512	R7_L9	-	-	-	76	88.976	99.64	Yes
R1_CNPAF512	R2_JJW1	-	-	-	22	92.003	-	No
R1_CNPAF512	R18_FH23	-	-	-	10	89.254	-	No
R1_CNPAF512	R11_L43	-	-	-	7	88.948	-	No
R1_CNPAF512	R9_S10	-	-	-	7	88.38	-	No
R1_NC1	R5_N871	0	140	106	179	90.381	99.57	Yes
R1_NC1	R5_N561	0	136	103	172	90.381	99.56	Yes
R1_NC1	R5_N741	0	132	100	170	90.381	99.56	Yes
R1_NC1	R5_S9	-	-	-	153	90.304	99.63	Yes
R1_NC1	R16_FA23	-	-	-	106	88.936	99.87	Yes
R1_NC1	R13_4292	-	-	-	96	88.833	99.7	Yes
R1_NC1	R4_CFN42	0	91	85	89	90.377	99.67	Yes
R1_NC1	R9_Y27	-	-	-	84	88.901	99.79	Yes
R1_NC1	R6_N324	0	86	86	84	90.044	99.51	Yes
R1_NC1	R3_H4	-	-	-	80	92.299	99.82	Yes
R1_NC1	R6_N941	0	79	72	76	90.027	99.49	Yes
R1_NC1	R6_N541	0	78	71	74	90.028	99.48	Yes
R1_NC1	R9_S10	-	-	-	7	88.349	-	No
R1_Y18	R5_N871	0	129	95	171	90.398	99.43	Yes
R1_Y18	R5_N741	0	120	88	166	90.395	99.43	Yes
R1_Y18	R5_N561	0	121	88	165	90.396	99.43	Yes
R1_Y18	R9_Y27	-	-	-	107	88.997	99.68	Yes
R1_Y18	R13_4292	-	-	-	103	88.867	99.7	Yes
R1_Y18	R4_CFN42	0	101	92	94	90.385	99.62	Yes
R1_Y18	R3_H4	-	-	-	84	92.422	99.72	Yes
R1_Y18	R6_N324	0	85	84	80	90.027	99.58	Yes
R1_Y18	R6_N941	0	82	73	76	90.005	99.54	Yes
R1_Y18	R6_N541	0	79	70	72	90.007	99.53	Yes
R1_Y20	R5_N741	0	155	136	187	90.49	99.64	Yes
R1_Y20	R5_N561	0	153	133	184	90.482	99.63	Yes
R1_Y20	R5_N871	0	153	133	181	90.481	99.63	Yes
R1_Y20	R13_4292	-	-	-	152	89.109	99.8	Yes
R1_Y20	R4_CFN42	0	154	148	148	90.504	99.81	Yes
R1_Y20	R3_H4	-	-	-	112	92.461	99.72	Yes
R1_Y20	R6_N324	0	118	116	111	90.181	99.57	Yes
R1_Y20	R9_Y27	-	-	-	110	89.106	99.7	Yes
R1_Y20	R6_N941	0	108	99	98	90.161	99.52	Yes
R1_Y20	R6_N541	0	108	99	97	90.162	99.53	Yes
R10_C5	R1_Y20	-	-	-	157	89.488	100	Yes
R10_C5	R8_J15	-	-	-	100	89.337	99.82	Yes
R10_C5	R1_Y18	-	-	-	97	89.269	99.79	Yes
R10_C5	R1_CNPAF512	-	-	-	95	89.279	99.79	Yes
R10_C5	R13_4292	-	-	-	93	89.896	99.77	Yes
R10_C5	R9_JX3	-	-	-	89	90.256	99.81	Yes
R10_C5	R9_Y27	-	-	-	89	90.161	99.73	Yes
R10_C5	R12_L18	-	-	-	89	90.062	99.73	Yes
R10_C5	R1_N161	0	79	79	88	89.257	99.84	Yes
R10_C5	R2_L101	-	-	-	88	89.269	99.69	Yes
R10_C5	R5_S9	-	-	-	87	89.308	99.8	Yes
R10_C5	R6_N324	0	73	73	86	90.214	99.56	Yes
R10_C5	R9_J3	-	-	-	85	90.267	99.74	Yes
R10_C5	R3_H4	-	-	-	83	89.415	99.81	Yes
R10_C5	R5_N561	0	79	79	83	89.254	99.75	Yes
R10_C5	R1_NC1	-	-	-	83	89.245	99.74	Yes
R10_C5	R1_CCGM1	-	-	-	83	89.276	99.74	Yes
R10_C5	R3_M10	-	-	-	83	89.482	99.67	Yes
R10_C5	R1_N771	0	72	72	82	89.257	99.77	Yes
R10_C5	R5_N741	0	78	78	82	89.255	99.75	Yes
R10_C5	R4_CFN42	0	76	73	80	88.968	99.75	Yes
R10_C5	R16_FA23	-	-	-	80	89.985	99.71	Yes
R10_C5	R1_N671	0	70	70	79	89.258	99.77	Yes
R10_C5	R5_N871	0	75	75	79	89.257	99.73	Yes
R10_C5	R3_M1	-	-	-	78	89.444	99.73	Yes
R10_C5	R17_FH14	-	-	-	74	90.975	99.8	Yes
R10_C5	R1_CIAT652	0	60	60	70	89.319	99.76	Yes
R10_C5	R7_L9	-	-	-	69	89.052	99.77	Yes
R10_C5	R6_N541	0	60	54	69	90.216	99.5	Yes
R10_C5	R6_N941	0	61	55	69	90.211	99.5	Yes
R10_C5	R2_IE4803	0	54	54	64	89.216	99.56	Yes
R10_C5	R11_L43	-	-	-	22	91.819	-	No
R10_C5	R9_S10	-	-	-	21	89.735	-	No
R10_C5	R9_C15	-	-	-	20	89.848	-	No
R10_C5	R18_FH23	-	-	-	15	89.959	-	No
R10_C5	R2_JJW1	-	-	-	7	88.847	-	No
R11_L43	R16_FA23	-	-	-	27	90.621	-	No
R11_L43	R3_M10	-	-	-	22	89.379	-	No
R11_L43	R6_N541	-	-	-	20	90.135	-	No
R11_L43	R6_N324	-	-	-	20	90.128	-	No
R11_L43	R6_N941	-	-	-	19	90.133	-	No
R11_L43	R9_Y27	-	-	-	17	91.079	-	No
R11_L43	R2_L101	-	-	-	13	89.029	-	No
R11_L43	R9_S10	-	-	-	12	90.988	-	No
R11_L43	R3_M1	-	-	-	11	89.216	-	No
R11_L43	R3_H4	-	-	-	10	89.237	-	No
R11_L43	R13_4292	-	-	-	10	90.613	-	No
R11_L43	R1_Y18	-	-	-	8	88.897	-	No
R11_L43	R1_N161	-	-	-	7	88.931	-	No
R11_L43	R1_N671	-	-	-	7	88.94	-	No
R11_L43	R1_N771	-	-	-	6	88.925	-	No
R11_L43	R1_Y20	-	-	-	4	88.977	-	No
R11_L43	R5_S9	-	-	-	4	88.842	-	No
R11_L43	R1_NC1	-	-	-	3	88.872	-	No
R11_L43	R5_N871	-	-	-	3	88.8	-	No
R11_L43	R5_N561	-	-	-	3	88.8	-	No
R11_L43	R5_N741	-	-	-	3	88.801	-	No
R11_L43	R4_CFN42	-	-	-	2	88.602	-	No
R12_L18	R9_Y27	-	-	-	240	90.19	99.98	Yes
R12_L18	R3_H4	-	-	-	233	90.051	100	Yes
R12_L18	R13_4292	-	-	-	131	90.089	99.6	Yes
R12_L18	R16_FA23	-	-	-	125	90.085	99.65	Yes
R12_L18	R5_N871	0	120	120	118	89.028	99.79	Yes
R12_L18	R1_N161	0	113	112	118	89.625	99.72	Yes
R12_L18	R5_N561	0	118	118	117	89.029	99.79	Yes
R12_L18	R5_N741	0	117	117	116	89.032	99.79	Yes
R12_L18	R5_S9	-	-	-	114	89.018	99.58	Yes
R12_L18	R1_Y20	-	-	-	113	89.643	99.69	Yes
R12_L18	R1_Y18	-	-	-	109	89.513	99.66	Yes
R12_L18	R3_M10	-	-	-	105	89.944	99.63	Yes
R12_L18	R1_N771	0	98	97	101	89.606	99.76	Yes
R12_L18	R2_L101	-	-	-	101	89.546	99.73	Yes
R12_L18	R1_N671	0	95	94	100	89.612	99.75	Yes
R12_L18	R4_CFN42	0	99	99	99	88.94	99.7	Yes
R12_L18	R3_M1	-	-	-	95	89.815	99.59	Yes
R12_L18	R6_N324	0	110	108	94	92.569	99.56	Yes
R12_L18	R6_N541	0	108	99	92	92.572	99.53	Yes
R12_L18	R6_N941	0	106	96	88	92.569	99.53	Yes
R12_L18	R1_NC1	-	-	-	85	89.453	99.82	Yes
R12_L18	R11_L43	-	-	-	21	90.04	-	No
R12_L18	R9_S10	-	-	-	15	89.363	-	No
R13_4292	R6_N324	0	125	125	132	89.931	99.54	Yes
R13_4292	R1_N161	0	129	129	130	89.035	99.76	Yes
R13_4292	R1_N771	0	127	127	128	89.017	99.69	Yes
R13_4292	R1_N671	0	126	126	127	89.01	99.69	Yes
R13_4292	R6_N541	0	118	113	124	89.91	99.51	Yes
R13_4292	R6_N941	0	117	111	124	89.91	99.49	Yes
R13_4292	R5_N741	0	120	120	119	88.923	99.69	Yes
R13_4292	R3_H4	-	-	-	113	89.303	99.62	Yes
R13_4292	R5_N871	0	112	112	112	88.914	99.69	Yes
R13_4292	R5_N561	0	111	111	110	88.917	99.68	Yes
R16_FA23	R1_N161	0	162	162	164	89.194	99.89	Yes
R16_FA23	R1_N771	0	159	158	161	89.094	99.86	Yes
R16_FA23	R1_N671	0	157	156	159	89.101	99.86	Yes
R16_FA23	R1_Y20	-	-	-	154	89.15	99.8	Yes
R16_FA23	R4_CFN42	0	149	149	150	88.878	99.83	Yes
R16_FA23	R6_N324	0	139	139	144	90.003	99.49	Yes
R16_FA23	R6_N541	0	138	133	144	90.001	99.48	Yes
R16_FA23	R6_N941	0	137	132	142	90.001	99.46	Yes
R16_FA23	R5_N741	0	141	141	141	88.939	99.75	Yes
R16_FA23	R5_N871	0	137	137	137	88.941	99.76	Yes
R16_FA23	R3_H4	-	-	-	135	89.418	99.71	Yes
R16_FA23	R5_N561	0	135	135	134	88.94	99.74	Yes
R16_FA23	R9_Y27	-	-	-	120	91.593	99.66	Yes
R16_FA23	R1_Y18	-	-	-	108	88.937	99.7	Yes
R16_FA23	R13_4292	-	-	-	102	93.381	99.69	Yes
R17_FH14	R5_S9	-	-	-	187	89.305	99.87	Yes
R17_FH14	R4_CFN42	0	185	117	184	89.172	99.86	Yes
R17_FH14	R1_CCGM1	-	-	-	164	89.306	99.74	Yes
R17_FH14	R1_N771	0	157	142	158	89.268	99.79	Yes
R17_FH14	R1_N671	0	156	141	157	89.269	99.8	Yes
R17_FH14	R16_FA23	-	-	-	157	89.923	99.78	Yes
R17_FH14	R13_4292	-	-	-	138	89.802	99.69	Yes
R17_FH14	R6_N324	0	127	126	137	90.877	99.51	Yes
R17_FH14	R6_N541	0	120	112	133	90.87	99.53	Yes
R17_FH14	R6_N941	0	120	112	130	90.856	99.52	Yes
R17_FH14	R1_Y20	-	-	-	127	89.314	99.75	Yes
R17_FH14	R1_N161	0	126	125	126	89.22	99.82	Yes
R17_FH14	R9_Y27	-	-	-	123	89.811	99.63	Yes
R17_FH14	R2_L101	-	-	-	120	89.181	99.77	Yes
R17_FH14	R1_CIAT652	0	118	118	120	89.288	99.66	Yes
R17_FH14	R12_L18	-	-	-	117	90.974	99.64	Yes
R17_FH14	R3_H4	-	-	-	116	89.362	99.67	Yes
R17_FH14	R9_JX3	-	-	-	115	89.867	99.66	Yes
R17_FH14	R3_M10	-	-	-	114	89.563	99.76	Yes
R17_FH14	R1_NC1	-	-	-	112	89.138	99.86	Yes
R17_FH14	R5_N871	0	112	112	110	89.094	99.69	Yes
R17_FH14	R5_N741	0	111	111	110	89.099	99.64	Yes
R17_FH14	R3_M1	-	-	-	108	89.452	99.6	Yes
R17_FH14	R5_N561	0	110	110	107	89.095	99.65	Yes
R17_FH14	R2_IE4803	0	106	106	105	89.16	99.49	Yes
R17_FH14	R1_Y18	-	-	-	104	89.147	99.84	Yes
R17_FH14	R9_J3	-	-	-	95	89.748	99.73	Yes
R17_FH14	R7_L9	-	-	-	79	88.67	99.73	Yes
R17_FH14	R8_J15	-	-	-	76	88.985	99.71	Yes
R17_FH14	R11_L43	-	-	-	22	90.513	-	No
R17_FH14	R9_S10	-	-	-	17	89.225	-	No
R17_FH14	R2_JJW1	-	-	-	11	88.633	-	No
R17_FH14	R18_FH23	-	-	-	11	90.962	-	No
R18_FH23	R11_L43	0	68	67	80	90.476	99.35	Yes
R18_FH23	R2_JJW1	0	31	30	51	89.356	99.28	Yes
R18_FH23	R6_N324	-	-	-	29	91.956	-	No
R18_FH23	R6_N941	-	-	-	24	91.949	-	No
R18_FH23	R6_N541	-	-	-	23	91.952	-	No
R18_FH23	R9_JX3	-	-	-	21	89.631	-	No
R18_FH23	R9_Y27	-	-	-	20	89.591	-	No
R18_FH23	R9_J3	-	-	-	20	89.578	-	No
R18_FH23	R16_FA23	-	-	-	17	89.602	-	No
R18_FH23	R2_IE4803	-	-	-	15	89.273	-	No
R18_FH23	R8_J15	-	-	-	14	88.902	-	No
R18_FH23	R1_N161	-	-	-	14	89.191	-	No
R18_FH23	R9_S10	-	-	-	14	89.399	-	No
R18_FH23	R3_M1	-	-	-	13	89.541	-	No
R18_FH23	R3_H4	-	-	-	11	89.348	-	No
R18_FH23	R5_S9	-	-	-	11	88.641	-	No
R18_FH23	R2_L101	-	-	-	11	89.146	-	No
R18_FH23	R1_NC1	-	-	-	11	89.152	-	No
R18_FH23	R1_Y20	-	-	-	10	89.232	-	No
R18_FH23	R5_N561	-	-	-	10	88.753	-	No
R18_FH23	R3_M10	-	-	-	10	89.667	-	No
R18_FH23	R1_CCGM1	-	-	-	10	89.265	-	No
R18_FH23	R1_CIAT652	-	-	-	10	89.169	-	No
R18_FH23	R1_N771	-	-	-	9	89.189	-	No
R18_FH23	R5_N741	-	-	-	8	88.751	-	No
R18_FH23	R5_N871	-	-	-	8	88.754	-	No
R18_FH23	R1_N671	-	-	-	8	89.207	-	No
R18_FH23	R4_CFN42	-	-	-	7	88.587	-	No
R18_FH23	R1_Y18	-	-	-	7	89.121	-	No
R18_FH23	R13_4292	-	-	-	4	89.566	-	No
R18_FH23	R7_L9	-	-	-	2	88.087	-	No
R2_IE4803	R5_S9	0	110	110	112	89.868	99.49	Yes
R2_IE4803	R9_JX3	0	97	97	102	89.197	99.58	Yes
R2_IE4803	R9_Y27	0	96	96	101	89.163	99.58	Yes
R2_IE4803	R12_L18	0	97	97	101	89.618	99.56	Yes
R2_IE4803	R1_Y20	0	96	91	101	92.274	99.53	Yes
R2_IE4803	R1_CCGM1	0	88	88	100	92.226	99.52	Yes
R2_IE4803	R16_FA23	0	98	98	99	89.127	99.52	Yes
R2_IE4803	R1_N161	38	98	98	95	92.231	99.66	Yes
R2_IE4803	R5_N741	15	91	91	94	89.919	99.54	Yes
R2_IE4803	R5_N561	16	88	88	93	89.914	99.53	Yes
R2_IE4803	R5_N871	14	90	90	92	89.916	99.53	Yes
R2_IE4803	R13_4292	0	92	92	92	89.041	99.44	Yes
R2_IE4803	R6_N324	15	87	87	91	89.943	99.33	Yes
R2_IE4803	R1_CIAT652	38	84	84	87	92.327	99.42	Yes
R2_IE4803	R1_N771	40	77	77	86	92.224	99.49	Yes
R2_IE4803	R1_N671	39	75	75	85	92.24	99.49	Yes
R2_IE4803	R6_N541	14	81	81	84	89.965	99.29	Yes
R2_IE4803	R6_N941	15	79	79	83	89.945	99.29	Yes
R2_IE4803	R1_NC1	0	63	63	79	92.134	99.55	Yes
R2_IE4803	R4_CFN42	13	81	79	77	90.226	99.55	Yes
R2_IE4803	R1_Y18	0	71	71	74	92.171	99.55	Yes
R2_IE4803	R3_H4	0	112	103	73	93.446	99.57	Yes
R2_IE4803	R9_J3	0	64	64	70	88.977	99.49	Yes
R2_IE4803	R3_M1	0	79	74	70	93.379	99.34	Yes
R2_IE4803	R7_L9	0	56	56	57	88.993	99.58	Yes
R2_IE4803	R3_M10	0	74	67	53	93.447	99.6	Yes
R2_IE4803	R8_J15	0	45	45	51	89.864	99.6	Yes
R2_IE4803	R11_L43	-	-	-	8	89.03	-	No
R2_IE4803	R9_S10	-	-	-	8	88.455	-	No
R2_JJW1	R11_L43	-	-	-	234	89.947	99.99	Yes
R2_JJW1	R3_M1	-	-	-	29	93.197	-	No
R2_JJW1	R1_CCGM1	-	-	-	29	91.945	-	No
R2_JJW1	R1_Y18	-	-	-	25	92.001	-	No
R2_JJW1	R1_N771	-	-	-	23	91.972	-	No
R2_JJW1	R1_N671	-	-	-	23	91.965	-	No
R2_JJW1	R1_Y20	-	-	-	22	91.976	-	No
R2_JJW1	R1_NC1	-	-	-	21	91.957	-	No
R2_JJW1	R1_N161	-	-	-	17	91.969	-	No
R2_JJW1	R9_JX3	-	-	-	14	88.664	-	No
R2_JJW1	R5_S9	-	-	-	14	89.445	-	No
R2_JJW1	R9_Y27	-	-	-	13	88.581	-	No
R2_JJW1	R7_L9	-	-	-	12	88.596	-	No
R2_JJW1	R5_N741	-	-	-	12	89.463	-	No
R2_JJW1	R5_N561	-	-	-	12	89.462	-	No
R2_JJW1	R12_L18	-	-	-	11	89.068	-	No
R2_JJW1	R5_N871	-	-	-	10	89.462	-	No
R2_JJW1	R6_N324	-	-	-	8	89.354	-	No
R2_JJW1	R6_N941	-	-	-	7	89.35	-	No
R2_JJW1	R3_H4	-	-	-	7	93.225	-	No
R2_JJW1	R3_M10	-	-	-	7	93.293	-	No
R2_JJW1	R6_N541	-	-	-	6	89.348	-	No
R2_JJW1	R9_S10	-	-	-	6	88.421	-	No
R2_JJW1	R16_FA23	-	-	-	5	88.578	-	No
R2_JJW1	R4_CFN42	-	-	-	5	89.805	-	No
R2_JJW1	R13_4292	-	-	-	5	88.576	-	No
R2_L101	R16_FA23	-	-	-	171	89.248	99.88	Yes
R2_L101	R5_S9	-	-	-	132	89.896	99.75	Yes
R2_L101	R5_N741	0	125	125	123	89.918	99.76	Yes
R2_L101	R5_N561	0	124	124	122	89.918	99.76	Yes
R2_L101	R1_Y20	-	-	-	121	92.324	99.76	Yes
R2_L101	R5_N871	0	121	121	117	89.907	99.75	Yes
R2_L101	R4_CFN42	0	119	112	114	90.269	99.74	Yes
R2_L101	R1_NC1	-	-	-	112	92.197	99.84	Yes
R2_L101	R13_4292	-	-	-	112	89.156	99.78	Yes
R2_L101	R1_N671	0	129	127	109	92.274	99.86	Yes
R2_L101	R1_N161	0	143	143	108	92.308	99.93	Yes
R2_L101	R1_Y18	-	-	-	108	92.214	99.67	Yes
R2_L101	R6_N324	0	107	107	108	89.837	99.54	Yes
R2_L101	R1_N771	0	129	127	106	92.274	99.86	Yes
R2_L101	R3_M10	-	-	-	104	93.551	99.84	Yes
R2_L101	R6_N541	0	103	96	103	89.837	99.51	Yes
R2_L101	R6_N941	0	100	94	101	89.837	99.51	Yes
R2_L101	R9_Y27	-	-	-	95	89.171	99.74	Yes
R2_L101	R3_M1	-	-	-	81	93.42	99.59	Yes
R2_L101	R3_H4	-	-	-	26	93.44	-	No
R2_L101	R9_S10	-	-	-	7	88.438	-	No
R3_H4	R5_N741	0	125	125	129	90.058	99.81	Yes
R3_H4	R5_N871	0	121	121	120	90.055	99.81	Yes
R3_H4	R6_N324	0	114	114	117	89.979	99.52	Yes
R3_H4	R5_N561	0	117	117	116	90.055	99.8	Yes
R3_H4	R1_N161	0	123	121	109	92.41	99.74	Yes
R3_H4	R1_N671	0	107	104	109	92.384	99.74	Yes
R3_H4	R6_N941	0	107	101	108	89.971	99.51	Yes
R3_H4	R6_N541	0	107	101	106	89.972	99.52	Yes
R3_H4	R1_N771	0	107	104	98	92.382	99.75	Yes
R3_M1	R16_FA23	-	-	-	114	89.427	99.62	Yes
R3_M1	R5_S9	-	-	-	109	90.179	99.58	Yes
R3_M1	R13_4292	-	-	-	108	89.236	99.62	Yes
R3_M1	R4_CFN42	0	100	92	107	90.41	99.65	Yes
R3_M1	R6_N324	0	107	102	107	90.271	99.51	Yes
R3_M1	R1_Y20	-	-	-	102	92.691	99.68	Yes
R3_M1	R6_N541	0	103	93	102	90.26	99.5	Yes
R3_M1	R6_N941	0	99	88	100	90.255	99.5	Yes
R3_M1	R5_N741	0	100	100	97	90.16	99.59	Yes
R3_M1	R1_N771	0	106	104	95	92.625	99.58	Yes
R3_M1	R5_N871	0	98	98	92	90.158	99.59	Yes
R3_M1	R9_Y27	-	-	-	92	89.258	99.58	Yes
R3_M1	R5_N561	0	96	96	92	90.158	99.56	Yes
R3_M1	R1_N671	0	102	100	89	92.639	99.59	Yes
R3_M1	R1_N161	0	96	95	88	92.63	99.59	Yes
R3_M1	R1_NC1	-	-	-	75	92.59	99.59	Yes
R3_M1	R1_Y18	-	-	-	70	92.613	99.57	Yes
R3_M1	R9_S10	-	-	-	9	88.689	-	No
R3_M10	R16_FA23	-	-	-	184	89.57	99.94	Yes
R3_M10	R5_S9	-	-	-	122	90.343	99.79	Yes
R3_M10	R5_N741	0	115	115	114	90.28	99.77	Yes
R3_M10	R4_CFN42	0	112	111	112	90.545	99.85	Yes
R3_M10	R5_N561	0	115	115	110	90.279	99.77	Yes
R3_M10	R5_N871	0	119	119	109	90.281	99.77	Yes
R3_M10	R9_Y27	-	-	-	108	89.36	99.64	Yes
R3_M10	R6_N541	0	107	97	105	90.329	99.54	Yes
R3_M10	R6_N941	0	105	95	104	90.322	99.55	Yes
R3_M10	R6_N324	0	103	99	102	90.335	99.56	Yes
R3_M10	R13_4292	-	-	-	101	89.372	99.71	Yes
R3_M10	R1_Y20	-	-	-	95	92.766	99.78	Yes
R3_M10	R1_N161	0	127	123	92	92.782	99.83	Yes
R3_M10	R1_N771	0	135	129	87	92.784	99.82	Yes
R3_M10	R1_N671	0	129	123	83	92.781	99.82	Yes
R3_M10	R1_Y18	-	-	-	73	92.726	99.6	Yes
R3_M10	R1_NC1	-	-	-	58	92.687	99.76	Yes
R3_M10	R9_S10	-	-	-	8	88.664	-	No
R4_CFN42	R1_N771	25	145	136	143	90.558	99.73	Yes
R4_CFN42	R1_N671	24	142	133	138	90.556	99.72	Yes
R4_CFN42	R13_4292	0	131	131	131	88.747	99.78	Yes
R4_CFN42	R1_N161	25	133	125	129	90.557	99.78	Yes
R4_CFN42	R5_N561	121	148	113	112	93.164	99.57	Yes
R4_CFN42	R5_N741	118	146	111	107	93.162	99.58	Yes
R4_CFN42	R6_N324	3	106	106	103	89.203	99.54	Yes
R4_CFN42	R5_N871	115	143	109	100	93.164	99.56	Yes
R4_CFN42	R3_H4	0	99	98	98	90.327	99.69	Yes
R4_CFN42	R6_N541	2	99	99	95	89.192	99.54	Yes
R4_CFN42	R6_N941	3	97	97	94	89.193	99.54	Yes
R5_N561	R1_N161	68	189	155	219	90.534	99.65	Yes
R5_N561	R1_N671	75	162	130	196	90.525	99.64	Yes
R5_N561	R1_N771	75	162	129	196	90.522	99.63	Yes
R5_N741	R1_N161	69	190	157	220	90.532	99.65	Yes
R5_N741	R1_N671	77	167	130	201	90.531	99.65	Yes
R5_N741	R1_N771	77	166	128	200	90.548	99.64	Yes
R5_N741	R6_N941	4	103	103	100	89.291	99.57	Yes
R5_N871	R1_N161	68	195	160	226	90.531	99.65	Yes
R5_N871	R1_N771	75	171	137	205	90.519	99.64	Yes
R5_N871	R1_N671	75	170	137	204	90.498	99.65	Yes
R5_N871	R6_N941	3	105	105	101	89.285	99.59	Yes
R5_S9	R1_Y20	-	-	-	200	90.477	99.68	Yes
R5_S9	R1_N161	0	169	139	190	90.417	99.59	Yes
R5_S9	R1_N671	0	162	138	187	90.403	99.63	Yes
R5_S9	R1_N771	0	161	137	186	90.409	99.63	Yes
R5_S9	R1_Y18	-	-	-	181	90.37	99.68	Yes
R5_S9	R16_FA23	-	-	-	166	89.009	99.76	Yes
R5_S9	R13_4292	-	-	-	155	88.944	99.77	Yes
R5_S9	R4_CFN42	0	183	142	146	93.282	99.67	Yes
R5_S9	R3_H4	-	-	-	130	90.018	99.66	Yes
R5_S9	R6_N324	0	129	128	129	89.302	99.53	Yes
R5_S9	R6_N541	0	121	114	121	89.265	99.54	Yes
R5_S9	R6_N941	0	120	112	120	89.267	99.54	Yes
R5_S9	R9_Y27	-	-	-	116	88.965	99.6	Yes
R5_S9	R9_S10	-	-	-	6	88.191	-	No
R6_N324	R1_N671	15	118	117	119	90.203	99.54	Yes
R6_N324	R1_N771	15	118	117	119	90.204	99.53	Yes
R6_N324	R1_N161	18	112	111	116	90.192	99.54	Yes
R6_N324	R5_N741	5	114	114	112	89.301	99.59	Yes
R6_N324	R5_N561	4	112	112	108	89.3	99.59	Yes
R6_N324	R5_N871	3	109	109	105	89.3	99.59	Yes
R6_N541	R1_N771	15	115	114	115	90.181	99.53	Yes
R6_N541	R1_N671	15	111	110	111	90.18	99.54	Yes
R6_N541	R5_N871	5	107	107	106	89.282	99.57	Yes
R6_N541	R1_N161	16	104	103	105	90.161	99.54	Yes
R6_N541	R5_N741	4	106	106	103	89.288	99.57	Yes
R6_N541	R5_N561	4	106	106	103	89.281	99.56	Yes
R6_N941	R1_N771	16	110	109	111	90.175	99.54	Yes
R6_N941	R1_N671	16	108	107	110	90.171	99.53	Yes
R6_N941	R1_N161	17	101	100	103	90.161	99.53	Yes
R6_N941	R5_N561	4	101	101	98	89.287	99.56	Yes
R7_L9	R3_H4	-	-	-	174	89.583	99.99	Yes
R7_L9	R12_L18	-	-	-	174	88.786	99.98	Yes
R7_L9	R9_Y27	-	-	-	157	88.857	99.98	Yes
R7_L9	R1_Y18	-	-	-	99	89.04	99.7	Yes
R7_L9	R1_Y20	-	-	-	84	89.042	99.73	Yes
R7_L9	R5_N561	0	85	84	83	92.599	99.83	Yes
R7_L9	R3_M10	-	-	-	83	89.363	99.76	Yes
R7_L9	R1_N161	0	75	75	81	88.965	99.75	Yes
R7_L9	R16_FA23	-	-	-	81	88.565	99.73	Yes
R7_L9	R1_NC1	-	-	-	78	88.915	99.8	Yes
R7_L9	R1_N771	0	73	72	77	88.941	99.8	Yes
R7_L9	R1_N671	0	72	71	76	88.944	99.79	Yes
R7_L9	R6_N541	0	73	67	74	88.574	99.57	Yes
R7_L9	R6_N941	0	72	65	74	88.567	99.57	Yes
R7_L9	R5_N741	0	84	82	73	92.593	99.84	Yes
R7_L9	R2_L101	-	-	-	73	88.999	99.73	Yes
R7_L9	R5_S9	-	-	-	72	92.606	99.65	Yes
R7_L9	R6_N324	0	71	71	72	88.571	99.55	Yes
R7_L9	R5_N871	0	83	81	71	92.598	99.84	Yes
R7_L9	R13_4292	-	-	-	71	88.468	99.66	Yes
R7_L9	R4_CFN42	0	69	69	68	91.693	99.71	Yes
R7_L9	R3_M1	-	-	-	62	89.256	99.64	Yes
R7_L9	R9_S10	-	-	-	3	87.968	-	No
R7_L9	R11_L43	-	-	-	2	88.424	-	No
R8_J15	R1_Y20	-	-	-	116	89.869	99.84	Yes
R8_J15	R13_4292	-	-	-	98	88.987	99.8	Yes
R8_J15	R1_N771	0	89	88	90	89.853	99.71	Yes
R8_J15	R1_NC1	-	-	-	88	89.855	99.64	Yes
R8_J15	R1_N671	0	87	86	87	89.834	99.71	Yes
R8_J15	R3_M1	-	-	-	87	90.07	99.7	Yes
R8_J15	R2_L101	-	-	-	86	89.921	99.69	Yes
R8_J15	R1_Y18	-	-	-	84	89.881	99.71	Yes
R8_J15	R5_N871	0	82	82	84	89.384	99.68	Yes
R8_J15	R5_N741	0	80	80	83	89.383	99.66	Yes
R8_J15	R5_N561	0	80	80	83	89.383	99.65	Yes
R8_J15	R5_S9	-	-	-	81	89.386	99.74	Yes
R8_J15	R1_N161	0	85	83	81	89.807	99.72	Yes
R8_J15	R1_CCGM1	-	-	-	81	89.788	99.67	Yes
R8_J15	R3_M10	-	-	-	79	90.137	99.65	Yes
R8_J15	R6_N324	0	76	76	78	89.454	99.66	Yes
R8_J15	R3_H4	-	-	-	78	89.903	99.63	Yes
R8_J15	R16_FA23	-	-	-	77	89.028	99.65	Yes
R8_J15	R6_N941	0	75	68	77	89.445	99.59	Yes
R8_J15	R6_N541	0	75	68	76	89.444	99.59	Yes
R8_J15	R9_Y27	-	-	-	75	88.953	99.62	Yes
R8_J15	R12_L18	-	-	-	75	89.079	99.58	Yes
R8_J15	R9_JX3	-	-	-	68	89.005	99.65	Yes
R8_J15	R4_CFN42	0	64	64	66	89.373	99.72	Yes
R8_J15	R7_L9	-	-	-	65	89.015	99.59	Yes
R8_J15	R2_JJW1	-	-	-	8	89.501	-	No
R8_J15	R11_L43	-	-	-	5	88.854	-	No
R8_J15	R9_S10	-	-	-	4	88.434	-	No
R9_C15	R11_L43	-	-	-	18	91.04	-	No
R9_C15	R13_4292	-	-	-	16	91.563	-	No
R9_C15	R18_FH23	-	-	-	15	89.428	-	No
R9_C15	R17_FH14	-	-	-	14	89.28	-	No
R9_C15	R12_L18	-	-	-	13	89.364	-	No
R9_C15	R2_JJW1	-	-	-	13	88.574	-	No
R9_C15	R6_N324	-	-	-	11	89.446	-	No
R9_C15	R6_N541	-	-	-	9	89.423	-	No
R9_C15	R6_N941	-	-	-	8	89.419	-	No
R9_C15	R3_H4	-	-	-	8	88.755	-	No
R9_C15	R3_M1	-	-	-	7	88.703	-	No
R9_C15	R16_FA23	-	-	-	7	91.224	-	No
R9_C15	R2_IE4803	-	-	-	7	88.487	-	No
R9_C15	R2_L101	-	-	-	7	88.476	-	No
R9_C15	R3_M10	-	-	-	7	88.698	-	No
R9_C15	R1_Y18	-	-	-	6	88.385	-	No
R9_C15	R1_CIAT652	-	-	-	6	88.391	-	No
R9_C15	R1_N161	-	-	-	6	88.354	-	No
R9_C15	R1_NC1	-	-	-	5	88.373	-	No
R9_C15	R1_N771	-	-	-	5	88.349	-	No
R9_C15	R1_N671	-	-	-	5	88.349	-	No
R9_C15	R5_S9	-	-	-	5	88.26	-	No
R9_C15	R1_CNPAF512	-	-	-	4	88.419	-	No
R9_C15	R1_Y20	-	-	-	4	88.423	-	No
R9_C15	R5_N561	-	-	-	3	88.241	-	No
R9_C15	R5_N871	-	-	-	3	88.241	-	No
R9_C15	R5_N741	-	-	-	3	88.241	-	No
R9_C15	R7_L9	-	-	-	3	87.999	-	No
R9_C15	R8_J15	-	-	-	3	88.478	-	No
R9_C15	R4_CFN42	-	-	-	3	88.056	-	No
R9_C15	R1_CCGM1	-	-	-	3	88.379	-	No
R9_J3	R12_L18	-	-	-	195	90.029	99.98	Yes
R9_J3	R3_H4	-	-	-	182	89.496	100	Yes
R9_J3	R7_L9	-	-	-	173	88.842	99.99	Yes
R9_J3	R1_Y18	-	-	-	104	88.997	99.7	Yes
R9_J3	R6_N541	0	84	77	98	89.921	99.57	Yes
R9_J3	R5_S9	-	-	-	96	88.807	99.63	Yes
R9_J3	R6_N941	0	82	74	96	89.914	99.57	Yes
R9_J3	R6_N324	0	81	81	95	89.929	99.59	Yes
R9_J3	R13_4292	-	-	-	89	91.832	99.64	Yes
R9_J3	R2_L101	-	-	-	87	89.073	99.73	Yes
R9_J3	R1_Y20	-	-	-	86	88.966	99.77	Yes
R9_J3	R1_N161	0	83	83	86	88.925	99.76	Yes
R9_J3	R1_CCGM1	-	-	-	86	88.939	99.69	Yes
R9_J3	R5_N561	0	83	83	85	88.858	99.79	Yes
R9_J3	R5_N871	0	82	82	85	88.824	99.79	Yes
R9_J3	R1_CIAT652	0	80	80	85	89.017	99.77	Yes
R9_J3	R16_FA23	-	-	-	85	91.558	99.71	Yes
R9_J3	R1_NC1	-	-	-	84	88.896	99.81	Yes
R9_J3	R5_N741	0	82	82	84	88.855	99.79	Yes
R9_J3	R3_M10	-	-	-	82	89.243	99.69	Yes
R9_J3	R1_N771	0	77	76	81	88.923	99.82	Yes
R9_J3	R1_N671	0	74	73	78	88.944	99.81	Yes
R9_J3	R3_M1	-	-	-	77	89.162	99.62	Yes
R9_J3	R8_J15	-	-	-	74	88.965	99.61	Yes
R9_J3	R4_CFN42	0	71	71	73	88.632	99.72	Yes
R9_J3	R11_L43	-	-	-	12	91.074	-	No
R9_J3	R2_JJW1	-	-	-	11	88.615	-	No
R9_JX3	R12_L18	-	-	-	240	90.238	99.99	Yes
R9_JX3	R3_H4	-	-	-	233	89.712	99.99	Yes
R9_JX3	R7_L9	-	-	-	168	88.932	99.99	Yes
R9_JX3	R5_N871	0	120	118	122	89.007	99.78	Yes
R9_JX3	R5_N741	0	121	119	122	89.007	99.77	Yes
R9_JX3	R5_N561	0	117	115	119	89.008	99.79	Yes
R9_JX3	R13_4292	-	-	-	118	91.9	99.61	Yes
R9_JX3	R1_N161	0	113	113	117	89.076	99.74	Yes
R9_JX3	R16_FA23	-	-	-	117	91.659	99.68	Yes
R9_JX3	R6_N324	0	104	104	117	90.009	99.58	Yes
R9_JX3	R6_N541	0	104	97	114	90.008	99.57	Yes
R9_JX3	R5_S9	-	-	-	111	89.001	99.61	Yes
R9_JX3	R6_N941	0	102	94	111	89.999	99.57	Yes
R9_JX3	R1_CCGM1	-	-	-	110	89.102	99.65	Yes
R9_JX3	R1_Y20	-	-	-	108	89.14	99.71	Yes
R9_JX3	R1_Y18	-	-	-	106	89.013	99.69	Yes
R9_JX3	R3_M10	-	-	-	105	89.393	99.67	Yes
R9_JX3	R1_N771	0	101	100	104	89.045	99.78	Yes
R9_JX3	R1_N671	0	98	97	101	89.073	99.77	Yes
R9_JX3	R2_L101	-	-	-	97	89.197	99.75	Yes
R9_JX3	R4_CFN42	0	94	94	96	88.805	99.71	Yes
R9_JX3	R3_M1	-	-	-	92	89.256	99.61	Yes
R9_JX3	R1_NC1	-	-	-	82	88.916	99.81	Yes
R9_JX3	R11_L43	-	-	-	18	91.172	-	No
R9_S10	R13_4292	-	-	-	23	91.52	-	No
R9_S10	R6_N324	-	-	-	17	89.393	-	No
R9_S10	R6_N941	-	-	-	16	89.39	-	No
R9_S10	R6_N541	-	-	-	16	89.393	-	No
R9_S10	R16_FA23	-	-	-	9	91.158	-	No
R9_S10	R3_H4	-	-	-	8	88.694	-	No
R9_S10	R1_Y18	-	-	-	8	88.365	-	No
R9_S10	R1_N771	-	-	-	7	88.336	-	No
R9_S10	R1_N161	-	-	-	7	88.324	-	No
R9_S10	R1_N671	-	-	-	7	88.347	-	No
R9_S10	R5_N871	-	-	-	5	88.192	-	No
R9_S10	R5_N741	-	-	-	5	88.222	-	No
R9_S10	R5_N561	-	-	-	5	88.222	-	No
R9_S10	R4_CFN42	-	-	-	4	88.029	-	No
R9_S10	R1_Y20	-	-	-	4	88.374	-	No
R9_Y27	R3_H4	-	-	-	226	89.633	99.99	Yes
R9_Y27	R1_N161	0	116	116	120	89.048	99.74	Yes
R9_Y27	R13_4292	-	-	-	118	91.854	99.61	Yes
R9_Y27	R5_N871	0	115	115	116	88.975	99.78	Yes
R9_Y27	R6_N324	0	103	103	116	89.995	99.54	Yes
R9_Y27	R6_N541	0	102	96	115	89.991	99.53	Yes
R9_Y27	R5_N561	0	113	113	114	88.976	99.77	Yes
R9_Y27	R5_N741	0	112	112	113	88.974	99.78	Yes
R9_Y27	R6_N941	0	99	92	111	89.985	99.53	Yes
R9_Y27	R1_N771	0	101	100	105	89.057	99.76	Yes
R9_Y27	R1_N671	0	98	97	103	89.083	99.75	Yes
R9_Y27	R4_CFN42	0	92	92	94	88.76	99.68	Yes
Note: The background of significant HGT results (>50 genes) are marked in dark grey and complete sequenced strains are labeled in red.

## Sheet: Table S4
Table S4. Average nucleotide identity (ANI, %) and digital DNA:DNA hybridization (dDDH, %) values of 10 Ensifer strains and 17 Bradyrhizobium strains based on whole-genome alignments.
		Genome	1	2	3	4	5	6	7	8	9	10	11	12	13	14	15	16	17
Ensifer
1	S1	Ensifer sp. I BJ1*	---	83.9	37.2	37.4	37.2	35.9	33.7	33.7	34.2	33.7
2		Ensifer sp. I USDA257	98.35 [81.52]	---	38.5	41.3	40.6	36.5	34	33.9	35.1	33.8
3	S2	E. fredii PCH1*	89.75 [68.99]	90.10 [69.22]	---	77	86.7	46.7	34	34	36	34.1
4		E. fredii HH103	89.75 [67.41]	90.94 [72.74]	97.47 [79.58]	---	80.9	46.6	34.3	34.3	35.9	34.3
5		E. fredii CCBAU83753	89.76 [69.73]	90.83 [74.91]	98.58 [83.84]	97.97 [86.60]	---	46.5	34.3	34.2	35.7	34.2
6	S3	Ensifer sp. II NGR234	89.31 [69.47]	89.52 [69.19]	92.50 [76.42]	92.47 [75.32]	92.41 [75.02]	---	34.1	34.1	35.8	34.2
7	S4	Ensifer sp. III FG01*	88.51 [72.91]	88.55 [72.20]	88.72 [70.35]	88.77 [70.21]	88.80 [70.15]	88.72 [70.61]	---	91.9	89.7	48.9
8		Ensifer sp. III NG07B*	88.51 [71.19]	88.55 [70.52]	88.72 [68.80]	88.76 [69.31]	88.80 [68.84]	88.72 [69.14]	99.05 [92.78]	---	87.7	49
9		Ensifer sp. III CCBAU05631	88.64 [73.07]	89.01 [73.41]	89.42 [72.72]	89.28 [73.08]	89.34 [71.10]	89.29 [73.00]	98.94 [82.91]	98.75 [82.82]	---	48.7
10	S5	E. americanum CCGM7	88.49 [67.60]	88.53 [67.74]	88.74 [66.14]	88.79 [66.93]	88.77 [66.04]	88.76 [66.46]	92.88 [75.70]	92.91 [75.81]	92.88 [72.25]	---
Bradyrhizobium
1	B1	B. diazoefficiens Y21*	---	98.3	86.2	98.1	35.9	39.2	39.3	39.3	34.4	24.2	24.2	25.1	25.9	25.5	24.5	24.5	35.2
2		B. diazoefficiens USDA 110	99.76 [93.85]	---	86.7	99.6	35.9	39.6	39.5	39.8	34.4	24.2	24.2	25.5	26.3	25.9	24.5	24.5	35.2
3		B. diazoefficiens NK6	98.52 [78.14]	98.55 [80.31]	---	86.3	36.3	39.5	38	38.4	34.5	24.2	24.3	28.3	26.4	28	24.8	24.8	35.2
4		B. diazoefficiens CCBAU41267	99.74 [93.64]	99.96 [95.36]	98.53 [84.94]	---	35.9	39.3	39.4	39.6	34.4	24.4	24.4	25.3	26.3	25.6	24.6	24.6	35.3
5	B2	Bradyrhizobium sp. I L2*	89.51 [66.96]	89.48 [68.17]	89.52 [66.40]	89.50 [67.55]	---	93	88.3	86.8	34.8	24	24.1	24.8	24.7	24.7	24.3	24.3	39.2
6		Bradyrhizobium sp. I CCBAU15615	90.60 [70.77]	90.67 [71.94]	90.27 [69.73]	90.63 [71.03]	99.27 [85.51]	---	92.7	91.4	35	24	24.1	25.4	26.3	26.6	24.4	24.4	39.4
7		Bradyrhizobium sp. I CCBAU15635	90.63 [75.30]	90.68 [75.97]	90.06 [71.42]	90.67 [75.45]	98.78 [90.28]	99.15 [96.51]	---	92.3	35	24.1	24.1	24.9	25.9	25.4	24.3	24.3	39.3
8		Bradyrhizobium sp. I CCBAU15544	90.64 [73.31]	90.76 [74.63]	90.07 [69.70]	90.75 [74.02]	98.68 [87.33]	99.07 [93.02]	99.15 [93.25]	---	34.9	24.1	24.1	25	26	25.5	24.3	24.3	39.4
9	B3	Bradyrhizobium sp. II CCGE-LA001	88.92 [65.22]	88.90 [65.70]	88.93 [63.93]	88.92 [65.40]	89.04 [69.06]	89.10 [68.18]	89.08 [68.19]	89.09 [68.20]	---	23.9	23.7	24.2	24.2	24	24	24	34.3
10	B4	Bradyrhizobium sp. III C9*	85.38 [33.49]	85.40 [33.65]	85.35 [33.25]	85.45 [33.35]	85.38 [31.56]	85.32 [30.74]	85.33 [30.65]	85.34 [30.60]	85.16 [29.61]	---	47.5	42.4	42.4	42.5	40.2	40.1	24
11	B5	B. embrapense SEMIA6208	85.41 [32.86]	85.40 [33.13]	85.44 [32.59]	85.44 [32.80]	85.37 [31.70]	85.31 [31.01]	85.33 [30.67]	85.33 [30.73]	85.15 [29.44]	92.57 [77.91]	---	40.1	40.1	40	39.4	39.4	23.9
12	B6	B. elkanii CCBAU43297	85.77 [31.98]	85.86 [32.53]	86.47 [33.57]	85.82 [32.14]	85.71 [30.61]	85.92 [30.75]	85.74 [29.69]	85.78 [29.78]	85.34 [27.31]	91.34 [69.14]	90.67 [62.80]	---	66.6	92.7	57.6	57.5	24.4
13		B. elkanii CCBAU05737	86.35 [31.68]	86.52 [32.29]	85.99 [31.35]	86.58 [32.31]	85.68 [29.50]	86.60 [30.55]	86.51 [29.84]	86.53 [29.87]	85.35 [25.86]	91.33 [66.41]	90.63 [60.55]	96.14 [79.70]	---	67.5	58	57.8	24.4
15		B. elkanii USDA76	86.14 [33.02]	86.24 [33.93]	86.30 [33.60]	86.17 [33.27]	85.70 [31.32]	86.77 [32.66]	86.17 [30.88]	86.19 [30.83]	85.30 [27.36]	91.37 [69.32]	90.67 [62.82]	99.27 [91.28]	96.25 [84.64]	---	94.68 [76.30]	57.2	24.2
14	B7	B. elkanii USDA3259	85.52 [32.90]	85.51 [33.21]	85.57 [33.05]	85.55 [32.78]	85.50 [31.47]	85.49 [30.91]	85.45 [30.20]	85.48 [29.88]	85.32 [28.80]	90.69 [71.05]	90.47 [66.87]	94.73 [81.81]	94.79 [82.21]	57.3	---	98.9	24.2
16		B. elkanii USDA3254	85.51 [32.18]	85.51 [32.49]	85.57 [32.29]	85.54 [32.03]	85.50 [30.80]	85.50 [30.27]	85.44 [29.53]	85.48 [29.24]	85.32 [28.14]	90.69 [69.20]	90.47 [65.12]	94.72 [79.82]	94.78 [80.21]	94.68 [76.43]	99.99 [99.95]	---	24..1
17	B8	Bradyrhizobium sp. IV Y36*	89.16 [75.06]	89.17 [75.38]	89.14 [74.37]	89.18 [74.79]	90.43 [80.35]	90.50 [80.42]	90.47 [79.83]	90.46 [79.90]	88.82 [70.43]	85.29 [34.97]	85.30 [33.91]	85.54 [34.80]	85.50 [34.83]	85.51 [27.32]	85.39 [29.53]	85.39 [35.28]	---
Note: lower triangular matrix, average nucleotide identity values and aligned percentage values in square brackets; upper triangular matrix, digital DNA:DNA hybridization values; ANI ≥ 95% was used to identify genomes of the same species; eight strains with asterisk were determined in this study.

## Sheet: Table S5
Table S5. Recent HGT predictions among 10 Ensifer strains and 17 Bradyrhizobium strains.
Strain pair		Predicted HGT gene number	Significant HGT?
Bradyrhizobium
B1_CCBAU41267	B2_CCBAU15544	340	Yes
B1_CCBAU41267	B2_CCBAU15635	309	Yes
B1_CCBAU41267	B2_CCBAU15615	256	Yes
B1_CCBAU41267	B6_CCBAU05737	73	Yes
B1_CCBAU41267	B6_USDA76	43	Yes
B1_CCBAU41267	B2_L2	7	No
B1_CCBAU41267	B3_CCGE-LA001	6	No
B1_CCBAU41267	B8_Y36	4	No
B1_CCBAU41267	B6_CCBAU43297	2	No
B1_CCBAU41267	B4_C9	0	No
B1_CCBAU41267	B5_SEMIA6208	0	No
B1_CCBAU41267	B7_USDA3254	0	No
B1_CCBAU41267	B7_USDA3259	0	No
B1_NK6	B2_CCBAU15615	81	Yes
B1_NK6	B2_CCBAU15635	74	Yes
B1_NK6	B2_CCBAU15544	67	Yes
B1_NK6	B6_CCBAU43297	21	Yes
B1_NK6	B6_USDA76	18	Yes
B1_NK6	B6_CCBAU05737	6	No
B1_NK6	B2_L2	5	No
B1_NK6	B3_CCGE-LA001	5	No
B1_NK6	B8_Y36	3	No
B1_NK6	B4_C9	0	No
B1_NK6	B5_SEMIA6208	0	No
B1_NK6	B7_USDA3254	0	No
B1_NK6	B7_USDA3259	0	No
B1_USDA110	B2_CCBAU15544	322	Yes
B1_USDA110	B2_CCBAU15635	301	Yes
B1_USDA110	B2_CCBAU15615	276	Yes
B1_USDA110	B6_CCBAU05737	70	Yes
B1_USDA110	B6_USDA76	38	Yes
B1_USDA110	B2_L2	7	No
B1_USDA110	B3_CCGE-LA001	6	No
B1_USDA110	B8_Y36	4	No
B1_USDA110	B6_CCBAU43297	0	No
B1_USDA110	B4_C9	0	No
B1_USDA110	B5_SEMIA6208	0	No
B1_USDA110	B7_USDA3254	0	No
B1_USDA110	B7_USDA3259	0	No
B1_Y21	B2_CCBAU15544	308	Yes
B1_Y21	B2_CCBAU15635	304	Yes
B1_Y21	B2_CCBAU15615	271	Yes
B1_Y21	B6_USDA76	45	Yes
B1_Y21	B3_CCGE-LA001	6	No
B1_Y21	B8_Y36	4	No
B1_Y21	B5_SEMIA6208	0	No
B1_Y21	B7_USDA3254	0	No
B1_Y21	B7_USDA3259	0	No
B2_CCBAU15544	B6_USDA76	48	Yes
B2_CCBAU15544	B3_CCGE-LA001	3	No
B2_CCBAU15544	B5_SEMIA6208	0	No
B2_CCBAU15544	B7_USDA3254	0	No
B2_CCBAU15544	B7_USDA3259	0	No
B2_CCBAU15615	B6_USDA76	84	Yes
B2_CCBAU15615	B3_CCGE-LA001	2	No
B2_CCBAU15615	B5_SEMIA6208	0	No
B2_CCBAU15615	B7_USDA3254	0	No
B2_CCBAU15615	B7_USDA3259	0	No
B2_CCBAU15635	B6_USDA76	50	Yes
B2_CCBAU15635	B3_CCGE-LA001	2	No
B2_CCBAU15635	B5_SEMIA6208	0	No
B2_CCBAU15635	B7_USDA3254	0	No
B2_CCBAU15635	B7_USDA3259	0	No
B2_L2	B1_Y21	8	No
B2_L2	B8_Y36	8	No
B2_L2	B3_CCGE-LA001	2	No
B2_L2	B5_SEMIA6208	0	No
B2_L2	B7_USDA3254	0	No
B2_L2	B7_USDA3259	0	No
B2_L2	B6_USDA76	0	No
B3_CCGE-LA001	B5_SEMIA6208	0	No
B3_CCGE-LA001	B7_USDA3254	0	No
B3_CCGE-LA001	B7_USDA3259	0	No
B3_CCGE-LA001	B6_USDA76	0	No
B4_C9	B6_USDA76	99	Yes
B4_C9	B5_SEMIA6208	9	No
B4_C9	B7_USDA3259	7	No
B4_C9	B7_USDA3254	6	No
B4_C9	B2_CCBAU15544	0	No
B4_C9	B2_CCBAU15615	0	No
B4_C9	B2_CCBAU15635	0	No
B4_C9	B2_L2	0	No
B4_C9	B3_CCGE-LA001	0	No
B4_C9	B1_Y21	0	No
B4_C9	B8_Y36	0	No
B5_SEMIA6208	B6_USDA76	9	No
B5_SEMIA6208	B7_USDA3254	9	No
B5_SEMIA6208	B7_USDA3259	9	No
B6_CCBAU05737	B7_USDA3259	193	Yes
B6_CCBAU05737	B2_CCBAU15615	80	Yes
B6_CCBAU05737	B2_CCBAU15544	79	Yes
B6_CCBAU05737	B2_CCBAU15635	77	Yes
B6_CCBAU05737	B1_Y21	64	Yes
B6_CCBAU05737	B4_C9	44	Yes
B6_CCBAU05737	B5_SEMIA6208	3	No
B6_CCBAU05737	B7_USDA3254	1	No
B6_CCBAU05737	B2_L2	0	No
B6_CCBAU05737	B3_CCGE-LA001	0	No
B6_CCBAU05737	B8_Y36	0	No
B6_CCBAU43297	B7_USDA3254	58	Yes
B6_CCBAU43297	B7_USDA3259	37	Yes
B6_CCBAU43297	B4_C9	29	Yes
B6_CCBAU43297	B5_SEMIA6208	8	No
B6_CCBAU43297	B1_Y21	2	No
B6_CCBAU43297	B2_CCBAU15544	1	No
B6_CCBAU43297	B2_CCBAU15615	0	No
B6_CCBAU43297	B2_CCBAU15635	0	No
B6_CCBAU43297	B2_L2	0	No
B6_CCBAU43297	B3_CCGE-LA001	0	No
B6_CCBAU43297	B8_Y36	0	No
B7_USDA3259	B6_USDA76	57	Yes
B6_USDA76	B7_USDA3254	73	Yes
B8_Y36	B2_CCBAU15615	8	No
B8_Y36	B2_CCBAU15635	8	No
B8_Y36	B2_CCBAU15544	6	No
B8_Y36	B3_CCGE-LA001	2	No
B8_Y36	B5_SEMIA6208	0	No
B8_Y36	B7_USDA3254	0	No
B8_Y36	B7_USDA3259	0	No
B8_Y36	B6_USDA76	0	No
Ensifer
S1_BJ1	S3_NGR234	9	No
S1_BJ1	S2_CCBAU83753	9	No
S1_BJ1	S2_HH103	5	No
S1_BJ1	S2_PCH1	5	No
S1_BJ1	S4_NG07B	3	No
S1_BJ1	S4_CCBAU05631	2	No
S1_BJ1	S4_FG01	1	No
S1_BJ1	S5_CCGM7	0	No
S2_CCBAU83753	S1_USDA257	261	Yes
S2_CCBAU83753	S4_FG01	2	No
S2_CCBAU83753	S4_NG07B	2	No
S2_CCBAU83753	S5_CCGM7	1	No
S2_HH103	S1_USDA257	255	Yes
S2_HH103	S4_NG07B	1	No
S2_PCH1	S1_USDA257	63	Yes
S3_NGR234	S1_USDA257	42	Yes
S4_CCBAU05631	S2_PCH1	91	Yes
S4_CCBAU05631	S1_USDA257	90	Yes
S4_CCBAU05631	S2_HH103	87	Yes
S4_CCBAU05631	S2_CCBAU83753	83	Yes
S4_CCBAU05631	S3_NGR234	61	Yes
S4_FG01	S1_USDA257	4	No
S4_FG01	S2_HH103	2	No
S4_FG01	S2_PCH1	2	No
S4_FG01	S3_NGR234	1	No
S4_NG07B	S1_USDA257	7	No
S4_NG07B	S3_NGR234	2	No
S4_NG07B	S2_PCH1	0	No
S5_CCGM7	S2_HH103	5	No
S5_CCGM7	S3_NGR234	5	No
S5_CCGM7	S2_PCH1	1	No
S5_CCGM7	S1_USDA257	1	No
Note: The background of significant HGT results (>20 genes) are marked in dark grey.

## Sheet: Table S6
Table S6. Identities (%) of nodulation- and nitrogen fixation-related genes between sequenced strains and their most closely related strains.
Sequenced strains	Genes	Most related strains	Identity	Related strains host
Ensifer
PCH1	fixA	Ensifer sp. CCBAU 05631	99	Glycine max
		Ensifer fredii NGR234	99	Lablab purpureus etc.
		Ensifer fredii CCBAU 25509	99	Glycine soja
	fixB	Ensifer sp. CCBAU 05631	99	Glycine max
		Ensifer fredii NGR234	99	Lablab purpureus etc.
		Ensifer fredii CCBAU 25509	99	Glycine soja
	fixC	Ensifer sp. CCBAU 05631	99	Glycine max
		Ensifer fredii NGR234	99	Lablab purpureus etc.
		Ensifer fredii CCBAU 25509	99	Glycine soja
	nodA	Ensifer sp. CCBAU 05631	100	Glycine max
		Ensifer fredii NGR234	99	Lablab purpureus etc.
		Ensifer fredii CCBAU 25509	99	Glycine soja
	nodB	Ensifer fredii NGR234	100	Lablab purpureus etc.
		Ensifer fredii CCBAU 25509	99	Glycine soja
		Ensifer sp. CCBAU 05631	99	Glycine max
	nodC	Ensifer sp. CCBAU 05631	99	Glycine max
		Ensifer fredii NGR234	99	Lablab purpureus etc.
		Ensifer fredii CCBAU 25509	99	Glycine soja
	nifH	Ensifer sp. CCBAU 05631	99	Glycine max
		Ensifer fredii NGR234	99	Lablab purpureus etc.
		Ensifer fredii CCBAU 25509	99	Glycine soja
	nifD	Ensifer sp. CCBAU 05631	99	Glycine max
		Ensifer fredii NGR234	99	Lablab purpureus etc.
		Ensifer fredii CCBAU 25509	99	Glycine soja
	nifK	Ensifer sp. CCBAU 05631	99	Glycine max
		Ensifer fredii NGR234	99	Lablab purpureus etc.
		Ensifer fredii CCBAU 25509	99	Glycine soja
	nifE	Ensifer sp. CCBAU 05631	99	Glycine max
		Ensifer fredii NGR234	99	Lablab purpureus etc.
		Ensifer fredii CCBAU 25509	99	Glycine soja
	nifN	Ensifer fredii CCBAU 25509	99	Glycine soja
		Ensifer sp. CCBAU 05631	99	Glycine max
		Ensifer fredii NGR234	98	Lablab purpureus etc.
	nifB	Ensifer fredii NGR234	93	Lablab purpureus etc.
		Ensifer fredii CCBAU 25509	90	Glycine soja
		Ensifer sp. CCBAU 05631	90	Glycine max
BJ1	fixA	Ensifer fredii USDA 257	95	Glycine etc.
		Ensifer fredii CCBAU 25509	95	Glycine soja
		Ensifer fredii NGR234	94	Lablab purpureus etc.
	fixB	Ensifer sp. CCBAU 05631	92	Glycine max
		Ensifer fredii NGR234	92	Lablab purpureus etc.
	fixC	Ensifer fredii NGR234	93	Lablab purpureus etc.
		Ensifer sp. CCBAU 05631	93	Glycine max
	nodA	Ensifer sp. JNVU TV1	100	Tephrosia villosa
		Ensifer sp. JNVU AJ21	100	Acacia jacquemontii
		Ensifer sp. JNVU VT29	100	Vigna trilobata
		Ensifer sp. JNVU RA60	100	Rhynchosia aurea
		Ensifer fredii CCBAU 25509	92	Glycine soja
		Ensifer sp. CCBAU 05631	92	Glycine max
	nodB	Ensifer fredii NGR234	92	Lablab purpureus etc.
		Ensifer fredii CCBAU 25509	92	Glycine soja
		Ensifer sp. CCBAU 05631	92	Glycine max
	nodC	Ensifer sp. JNVU TV1	100	Tephrosia villosa
		Ensifer sp. C9	99	Canavalia rosea
		Ensifer sp. CCBAU 05631	94	Glycine max
		Ensifer fredii NGR234	93	Lablab purpureus etc.
	nifH	Ensifer sp. C9	99	Canavalia rosea
		Ensifer fredii NGR234	96	Lablab purpureus etc.
	nifD	Ensifer fredii CCBAU 25509	94	Glycine soja
		Ensifer sp. CCBAU 05631	94	Glycine max
		Ensifer fredii NGR234	94	Lablab purpureus etc.
	nifK	Ensifer fredii NGR234	93	Lablab purpureus etc.
		Ensifer fredii CCBAU 25509	93	Glycine soja
		Ensifer sp. CCBAU 05631	93	Glycine max
	nifE	Ensifer fredii NGR234	93	Lablab purpureus etc.
		Ensifer sp. CCBAU 05631	93	Glycine max
		Ensifer fredii CCBAU 25509	92	Glycine soja
	nifN	Ensifer fredii CCBAU 25509	93	Glycine soja
		Ensifer sp. CCBAU 05631	92	Glycine max
		Ensifer fredii NGR234	92	Lablab purpureus etc.
	nifB	Ensifer fredii NGR234	92	Lablab purpureus etc.
		Ensifer sp. CCBAU 05631	92	Glycine max
		Ensifer fredii CCBAU 25509	90	Glycine soja
FG01/NG07B	fixA	Ensifer americanum CFNEI 73	96	Acacia farnesiana
		Ensifer americanum CCGM7	96	Phaseolus vulgaris
		Ensifer fredii NXT3	96	Phaseolus vulgaris
		Rhizobium gallicum R602	91	Phaseolus vulgaris
	fixB	Ensifer americanum CFNEI 73	96	Acacia farnesiana
		Ensifer americanum CCGM7	96	Phaseolus vulgaris
		Ensifer fredii NXT3	96	Phaseolus vulgaris
		Rhizobium gallicum R602	89	Phaseolus vulgaris
	fixC	Ensifer fredii NXT3	96	Phaseolus vulgaris
		Ensifer americanum CFNEI 73	96	Acacia farnesiana
		Ensifer americanum CCGM7	94	Phaseolus vulgaris
		Rhizobium gallicum R602	87	Phaseolus vulgaris
	nodA	Ensifer americanum CFNEI 73	94	Acacia farnesiana
		Ensifer americanum CCGM7	94	Phaseolus vulgaris
		Ensifer fredii NXT3	94	Phaseolus vulgaris
	nodB	Ensifer fredii GR-64	97	Phaseolus vulgaris
		Ensifer americanum CCGM7	95	Phaseolus vulgaris
		Ensifer fredii NXT3	95	Phaseolus vulgaris
		Ensifer americanum CFNEI 73	95	Acacia farnesiana
	nodC	Ensifer meliloti GVPV12	97	Phaseolus vulgaris
		Ensifer americanum CCGM7	95	Phaseolus vulgaris
		Ensifer fredii NXT3	95	Phaseolus vulgaris
		Ensifer americanum CFNEI 73	95	Acacia farnesiana
	nifH	Ensifer adhaerens R7-601	96	Jatropha sp.
		Ensifer americanum CCGM7	96	Phaseolus vulgaris
		Ensifer fredii NXT3	96	Phaseolus vulgaris
		Ensifer americanum CFNEI 73	96	Acacia farnesiana
	nifD	Ensifer fredii NXT3	95	Phaseolus vulgaris
		Ensifer americanum CFNEI 73	95	Acacia farnesiana
		Ensifer americanum CCGM7	94	Phaseolus vulgaris
		Rhizobium gallicum R602	88	Phaseolus vulgaris
		Mesorhizobium chacoense LMG 19008	88	Amorpha fruticosa
	nifK	Ensifer fredii NXT3	95	Phaseolus vulgaris
		Ensifer americanum CFNEI 73	95	Acacia farnesiana
		Ensifer americanum CCGM7	95	Phaseolus vulgaris
		Rhizobium gallicum R602	89	Phaseolus vulgaris
		Mesorhizobium amorphae CCNWGS0123	88	Robinia pseudoacacia
	nifE	Ensifer americanum CFNEI 73	94	Acacia farnesiana
		Ensifer fredii NXT3	93	Phaseolus vulgaris
		Ensifer americanum CCGM7	93	Phaseolus vulgaris
		Rhizobium gallicum R602	87	Phaseolus vulgaris
		Mesorhizobium amorphae CCNWGS0123	86	Robinia pseudoacacia
	nifN	Ensifer fredii NXT3	94	Phaseolus vulgaris
		Ensifer americanum CFNEI 73	93	Acacia farnesiana
		Ensifer americanum CCGM7	93	Phaseolus vulgaris
		Mesorhizobium amorphae CCNWGS0123	80	Robinia pseudoacacia
		Rhizobium sophorriradicis IE4771	80	Phaseolus vulgaris
	nifB	Ensifer fredii NXT3	95	Phaseolus vulgaris
		Ensifer americanum CFNEI 73	95	Acacia farnesiana
		Ensifer americanum CCGM7	95	Phaseolus vulgaris
		Rhizobium gallicum R602	85	Phaseolus vulgaris
		Mesorhizobium amorphae CCNWGS0123	82	Robinia pseudoacacia
Bradyrhizobium
C9	fixA	Bradyrhizobium sp. CCBAU 05727	98	Glycine max
	fixB	Bradyrhizobium sp. ORS 3257	88	Vigna unguiculata etc.
	fixC	Bradyrhizobium sp. ORS 3257	89	Vigna unguiculata etc.
		Bradyrhizobium icense LMTR 13	86	Phaseolus lunatus
	nodA	Bradyrhizobium elkanii SEMIA 5026	100	Glycine max
		Bradyrhizobium sp. DtoDJA2	99	Desmodium tortuosum
		Bradyrhizobium elkanii USDA 4348	99	Maackia amurensis
		Bradyrhizobium sp. SEMIA 6053	98	Clitoria ternatea
		Bradyrhizobium sp. CCBAU 21365	98	Arachis hypogaea
	nodB	Bradyrhizobium elkanii USDA94	99	Glycine max
		Bradyrhizobium sp. ANU 289	90	Parasponia sp.
		Bradyrhizobium sp. ORS1812	90	Abrus stictosperma
	nodC	Bradyrhizobium sp. CCBAU 51555	100	Erythrophloeum fordii
		Bradyrhizobium sp. CCBAU 51604	100	Erythrophloeum fordii
		Bradyrhizobium sp. CCBAU 71342	100	Sophora flavescens
		Bradyrhizobium elkanii CCBAU 23090	99	Lablab purpureus
	nifH	Bradyrhizobium sp. SEMIA 5087	100	Glycine max
		Bradyrhizobium sp. TUTVU70	100	Vigna unguiculata
		Bradyrhizobium sp. CPS41	100	Chamaecrista pumila
		Bradyrhizobium elkanii CCBAU 23090	100	Lablab purpureus
	nifD	Bradyrhizobium elkanii USDA 46	99	Glycine max
		Bradyrhizobium elkanii USDA 31	99	Glycine ma
	nifK	Bradyrhizobium sp. ANU 289	92	Parasponia sp.
	nifE	Bradyrhizobium sp. ORS 3257	86	Vigna unguiculata etc.
		Bradyrhizobium diazoefficiens XF7	85	Glycine max
	nifN	Bradyrhizobium sp. ORS 3257	87	Vigna unguiculata etc.
		Bradyrhizobium japonicum NK6	83	Glycine max
	nifB	Bradyrhizobium sp. ORS 3257	87	Vigna unguiculata etc.
		Bradyrhizobium sp. 39S1MB	81	Glycine max
L2	fixA	Bradyrhizobium sp. ORS 3257	94	Vigna unguiculata etc.
		Bradyrhizobium diazoefficiens XF7	88	Glycine max
	fixB	Bradyrhizobium sp. ORS 3257	96	Vigna unguiculata etc.
		Bradyrhizobium japonicum NK6	91	Glycine max
		Bradyrhizobium ottawaense OO99	91	Glycine max
	fixC	Bradyrhizobium sp. ORS 3257	95	Vigna unguiculata etc.
		Bradyrhizobium diazoefficiens XF7	92	Glycine max
		Bradyrhizobium ottawaense OO99	92	Glycine max
	nodA	Bradyrhizobium sp. CCBAU 21362	100	Arachis hypogaea
		Bradyrhizobium sp. ST4	97	peanut
		Bradyrhizobium sp. CzDJC1	94	Crotalaria zanzibarica
	nodB	Bradyrhizobium sp. ORS938	97	Rhynchosia minima
		Bradyrhizobium sp. KFR22	96	Faidherbia albida
		Bradyrhizobium sp. ORS524	96	Desmodium asperum
	nodC	Bradyrhizobium sp. dxfc3	99	Desmodium perplexum
		Bradyrhizobium japonicum CCBAU 05185	99	Astragalus melilotoides
	nifH	Bradyrhizobium sp. CCBAU 43058	100	Kummerowia striata
		Bradyrhizobium japonicum CCBAU 45394	100	Arachis hypogaea
		Bradyrhizobium sp. CCBAU 15640	100	Kummerowia stipulacea
	nifD	Bradyrhizobium sp. dxfc3	99	Desmodium perplexum
		Bradyrhizobium sp. hambi2976	97	Faidherbia albida
		Bradyrhizobium sp. ORS 3257	95	Vigna unguiculata etc.
	nifK	Bradyrhizobium sp. ORS 3257	94	Vigna unguiculata etc.
		Bradyrhizobium diazoefficiens USDA 122	92	Glycine max
	nifE	Bradyrhizobium sp. ORS 3257	94	Vigna unguiculata etc.
		Bradyrhizobium japonicum NK6	91	Glycine max
		Bradyrhizobium diazoefficiens XF7	91	Glycine max
	nifN	Bradyrhizobium sp. ORS 3257	94	Vigna unguiculata etc.
		Bradyrhizobium japonicum NK6	88	Glycine max
	nifB	Bradyrhizobium sp. ORS 3257	92	Vigna unguiculata etc.
		Bradyrhizobium ottawaense OO99	88	Glycine max
Y21	fixA	Bradyrhizobium diazoefficiens XF7	100	Glycine max
		Bradyrhizobium japonicum E109	100	Glycine max
	fixB	Bradyrhizobium diazoefficiens XF7	100	Glycine max
		Bradyrhizobium ottawaense OO99	99	Glycine max
	fixC	Bradyrhizobium ottawaense OO99	100	Glycine max
		Bradyrhizobium diazoefficiens XF7	99	Glycine max
	nodA	Bradyrhizobium sp. VAn112	100	Glycine max
		Bradyrhizobium diazoefficiens XF7	100	Glycine max
		Bradyrhizobium ottawaense OO99	100	Glycine max
	nodB	Bradyrhizobium diazoefficiens XF7	100	Glycine max
		Bradyrhizobium ottawaense OO99	100	Glycine max
	nodC	Bradyrhizobium diazoefficiens XF7	100	Glycine max
		Bradyrhizobium ottawaense OO99	100	Glycine max
	nifH	Bradyrhizobium diazoefficiens XF7	100	Glycine max
		Bradyrhizobium ottawaense OO99	100	Glycine max
	nifD	Bradyrhizobium japonicum 110spc4	100	Glycine max
		Bradyrhizobium diazoefficiens XF7	99	Glycine max
		Bradyrhizobium ottawaense OO99	99	Glycine max
	nifK	Bradyrhizobium diazoefficiens XF7	100	Glycine max
		Bradyrhizobium japonicum 110spc4	100	Glycine max
		Bradyrhizobium ottawaense OO99	99	Glycine max
	nifE	Bradyrhizobium diazoefficiens XF7	100	Glycine max
		Bradyrhizobium ottawaense OO99	100	Glycine max
	nifN	Bradyrhizobium diazoefficiens XF7	100	Glycine max
		Bradyrhizobium ottawaense OO99	99	Glycine max
	nifB	Bradyrhizobium diazoefficiens XF7	99	Glycine max
		Bradyrhizobium ottawaense OO99	99	Glycine max
